# Supplementary material for: Introduction of Rare-Earth Oxide Nanoparticles in CNT-Based Nanocomposites for Improved Detection of Underlying CNT Network
Source: Nanomaterials (Basel). 2021 Aug 25;11(9):2168. doi: 10.3390/nano11092168 (PMC8469966; doi:10.3390/nano11092168)
Supplement: Supplementary file 1 [file nanomaterials-11-02168-s001.zip]

Archive with 2 entries (2 files):
- EuY2O3 Nanocomposite-Video S2.m4v
- Untreated CNT Nanocomposite-Video S1.m4v
